# Supplementary material for: Tonabersat Significantly Reduces Disease Progression in an Experimental Mouse Model of Multiple Sclerosis
Source: Int J Mol Sci. 2023 Dec 14;24(24):17454. doi: 10.3390/ijms242417454 (PMC10744318; doi:10.3390/ijms242417454)
Supplement: Supplementary file 1 [file ijms-24-17454-s001.zip]

Archive with 1 entries (1 files):
- ijms-2775322-supplementary.pdf
